# Supplementary material for: An efficient CRISPR-Cas9 enrichment sequencing strategy for characterizing complex and highly duplicated genomic regions. A case study in the Prunus salicina LG3-MYB10 genes cluster
Source: Plant Methods. 2022 Aug 27;18:105. doi: 10.1186/s13007-022-00937-4 (PMC9419362; doi:10.1186/s13007-022-00937-4)
Supplement: Supplementary file 5 — Additional file 5. The total number of SNPs called from each sequenced sample and the count of the shared SNP positions between them. [file 13007_2022_937_MOESM5_ESM.xlsx]

## Sheet: SNP call comparison
	Legend:					One-on-one overlap SNP positions and alternate allele match
	Barcode	Cultivar				Sample	NB01	NB02	NB03	NB04	NB05
	NB01	Angeleno				NB01	671
	NB02	Black Gold				NB02	463(460)	973
	NB03	Fortune				NB03	255(251)	367(361)	971
	NB04	Golden Japan				NB04	13(13)	18(18)	15(15)	24
	NB05	TC Sun				NB05	67(63)	198(192)	228(226)	9(9)	622
						Number of Reference position matches (number of Alternative allele matches)
	Multi-sample comparison of the shared SNP called positions
	Shared SNP positions
	Shared SNP count	Percentage from the total of each sample
		NB01	NB02	NB03	NB04	NB05
	1		0.001		0.042	0.002
	2	0.003	0.002		0.083
	2	0.003	0.002	0.002	0.083	0.003
	2				0.083	0.003
	3	0.004		0.003		0.005
	4		0.004	0.004	0.167	0.006		SNPs		Count	%
	4				0.167			Total		3261	100
	9	0.013	0.009	0.009	0.375			Shared		2033	62.3428
	12	0.018	0.012			0.019		Unshared		1228	37.6572
	43		0.044			0.069
	50	0.075	0.051	0.051		0.08
	62	0.092		0.064
	83			0.085		0.133
	86		0.088	0.089		0.138
	87		0.089	0.09
	129	0.192	0.133	0.133
	143	0.213
	259	0.386	0.266
	289		0.297
	336					0.54
	456			0.47
